# Supplementary material for: A novel prognostic signature identifies MFAP4 as a tumor suppressor linking the tumor microenvironment to PI3K/AKT signaling in triple-negative breast cancer
Source: Front Immunol. 2025 Dec 10;16:1709141. doi: 10.3389/fimmu.2025.1709141 (PMC12727647; doi:10.3389/fimmu.2025.1709141)
Supplement: Supplementary file 2 [file Table2.xlsx]

## Sheet: lambda.min
variable	lambda.min
LYZ	0
FCER1G	0
HLA-DQA1	0
CXCL14	0
PTGDS	0
PTPRC	0
CD163	0
RARRES1	3.7159e-05
SLC16A3	0.000916781
THEMIS2	0
HLA-DRA	0
VEGFA	0.000963677
ADAMDEC1	0
RASGRP1	0
MFAP4	0.000350161
AIM2	0
CBX7	0
CCL4	0
CD74	0
CTSC	-9.80929e-05
F11R	0
GCH1	-2.50317e-05
GPD1	0
IL32	0
ILF2	0
LCP1	0
ICAM1	-0.0016764
CCDC69	0
RGS1	8.13864e-05
SRGN	0
ALOX5AP	0
CCL3	0
IFI30	0.000135071
ITGB2	0
SLAMF8	0
RAPGEF3	0
FCGR1A /// FCGR1B /// FCGR1C	0
HLA-DQA1	0
YME1L1	-0.00346496
LINC00341	0
GRAMD1C	-0.000973008

## Sheet: lambda.1se
variable	lambda.1se
LYZ	0
FCER1G	0
HLA-DQA1 /// LOC100509457	0
CXCL14	0
PTGDS	0
PTPRC	0
CD163	0
RARRES1	0
MIR6787 /// SLC16A3	0
THEMIS2	0
HLA-DRA	0
VEGFA	0.000512618
ADAMDEC1	0
RASGRP1	0
MFAP4	0
AIM2	0
CBX7	0
CCL4	0
CD74	0
CTSC	0
F11R	0
GCH1	0
GPD1	0
IL32	0
ILF2	0
LCP1	0
ICAM1	0
CCDC69	0
RGS1	0
SRGN	0
ALOX5AP	0
CCL3 /// CCL3L1 /// CCL3L3	0
IFI30 /// PIK3R2	0
ITGB2	0
SLAMF8	0
RAPGEF3	0
FCGR1A /// FCGR1B /// FCGR1C	0
HLA-DQA1 /// HLA-DQA2 /// LOC100509457	0
YME1L1	-0.000817357
LINC00341 /// SYNE3	0
GRAMD1C	0
